# Supplementary material for: Development and characterization of microsatellite markers for Morus spp. and assessment of their transferability to other closely related species
Source: BMC Plant Biol. 2013 Dec 1;13:194. doi: 10.1186/1471-2229-13-194 (PMC3879070; doi:10.1186/1471-2229-13-194)
Supplement: Additional file 1 — Marker-wise details of the gene diversity, heterozygosity and PIC values tested using mulberry species and genotypes. [file 1471-2229-13-194-S1.xlsx]

## Sheet: 11 MULBERRYspp&genotypes
Additional file 1: Marker-wise details of the gene diversity, heterzygosity and PIC values tested using mulberry species and genotypes.
Marker	GeneDiversity	Heterozygosity	PIC
M2SSR1	0.0867769	0.0909091	0.0830117
M2SSR102	0.46281	0.363636	0.355713
M2SSR12	0.297521	0	0.253261
M2SSR121	0.673554	0.363636	0.620065
M2SSR13a	0.446281	0	0.419643
M2SSR19a	0.429752	0.363636	0.385493
M2SSR20	0.57438	0.272727	0.483804
M2SSR21b	0.632231	0.0909091	0.569864
M2SSR5	0.582645	0.454545	0.533186
M2SSR53	0.297521	0	0.253261
M2SSR65	0.495868	0.909091	0.372925
M2SSR67	0.735537	0.727273	0.697442
M2SSR68	0.756198	0.545455	0.720263
M2SSR93	0.578512	0.636364	0.525801
M2SSR94b	0.582645	0.272727	0.507573
MEST101	0.727273	0	0.696947
MEST109	0.516529	0.0909091	0.422196
MEST11	0.483471	0.0909091	0.434217
MEST115	0.429752	0	0.385493
MEST118	0.706612	0.272727	0.655514
MEST122	0.165289	0	0.151629
MEST126	0.731405	0.454545	0.68502
MEST13	0.541322	0.272727	0.463177
MEST131	0.764463	0.0909091	0.730372
MEST132	0.694215	0	0.649136
MEST133	0.578512	0	0.486306
MEST134	0.165289	0	0.151629
MEST135	0.495868	0	0.372925
MEST136	0.61157	0.181818	0.583106
MEST14	0.46281	0	0.355713
MEST18	0.429752	0	0.385493
MEST20	0.165289	0	0.151629
MEST24	0.0867769	0.0909091	0.0830117
MEST25	0.677686	0	0.623181
MEST26	0.495868	0	0.372925
MEST34	0.892562	0.727273	0.883034
MEST36	0.628099	0	0.551055
MEST37	0.495868	0	0.372925
MEST4	0.628099	0	0.551055
MEST41	0.165289	0.181818	0.151629
MEST42	0.797521	0.272727	0.768416
MEST44	0.561983	0	0.476197
MEST46	0.698347	0.0909091	0.643629
MEST47	0.561983	0.909091	0.476197
MEST48	0.64876	0.454545	0.593838
MEST49	0.590909	0.909091	0.522394
MEST51	0.677686	0	0.623181
MEST53	0.495868	0	0.372925
MEST56	0.628099	0	0.580561
MEST58	0.727273	0	0.696947
MEST59	0.495868	0	0.372925
MEST65	0.834711	0.909091	0.814852
MEST67	0.495868	0	0.372925
MEST69	0.429752	0	0.385493
MEST70	0.297521	0	0.253261
MEST73	0.541322	0.272727	0.463177
MEST77	0.31405	0	0.291783
MEST78	0.512397	0	0.444232
MEST79	0.46281	0	0.355713
MEST80	0.714876	0.0909091	0.668286
MEST83	0.632231	0.818182	0.569864
MEST84	0.77686	0.727273	0.746944
MEST85	0.710744	0.909091	0.665477
MEST96	0.644628	0	0.578649
MEST99	0.165289	0	0.151629
MESTSSR123	0.694215	0	0.646677
Mul3SSR1	0.578512	0.181818	0.486306
Mul3SSR101	0.561983	0	0.476197
Mul3SSR102	0.570248	0.181818	0.549706
Mul3SSR103	0.793388	0	0.76962
Mul3SSR104	0.396694	0.545455	0.318011
Mul3SSR105	0.92562	0.818182	0.920753
Mul3SSR108	0.892562	0.363636	0.883444
Mul3SSR114	0.756198	0.454545	0.739678
Mul3SSR116	0.661157	0	0.635203
Mul3SSR118	0	0	0
Mul3SSR122	0.892562	0	0.882727
Mul3SSR124	0.859504	0	0.845844
Mul3SSR125	0.561983	0	0.53439
Mul3SSR126	0.797521	0.0909091	0.768826
Mul3SSR127	0.446281	0	0.419643
Mul3SSR131	0.933884	0.727273	0.929906
Mul3SSR135	0.5	1	0.375
Mul3SSR14	0.81405	0.0909091	0.788974
Mul3SSR141	0.169421	0.181818	0.162583
Mul3SSR142	0.512397	0	0.444232
Mul3SSR143	0.165289	0.181818	0.151629
Mul3SSR144	0.396694	0	0.318011
Mul3SSR145	0.64876	0.0909091	0.585641
Mul3SSR146	0.644628	0	0.578649
Mul3SSR148	0.673554	0.272727	0.655667
Mul3SSR149	0.661157	0	0.635203
Mul3SSR150	0.632231	0.454545	0.569864
Mul3SSR151	0.892562	0	0.882727
Mul3SSR152	0.322314	0.272727	0.311198
Mul3SSR153	0.446281	0	0.419643
Mul3SSR155	0.661157	0	0.586845
Mul3SSR156	0.661157	0	0.635203
Mul3SSR159	0.429752	0	0.385493
Mul3SSR16	0.731405	0.0909091	0.702846
Mul3SSR160	0.760331	0.909091	0.732481
Mul3SSR161	0.318182	0.363636	0.301508
Mul3SSR163	0.376033	0.0909091	0.34365
Mul3SSR164	0.793388	0	0.76962
Mul3SSR166	0.165289	0	0.151629
Mul3SSR167	0.35124	0.454545	0.289555
Mul3SSR168	0.760331	0	0.72618
Mul3SSR169	0.690083	0.181818	0.657836
Mul3SSR17	0.595041	0.363636	0.554419
Mul3SSR170	0.859504	0	0.845844
Mul3SSR171	0.446281	0	0.419643
Mul3SSR172	0.61157	0	0.55488
Mul3SSR173	0	0	0
Mul3SSR174	0.561983	0	0.53439
Mul3SSR175	0.809917	0.454545	0.792057
Mul3SSR177	0.826446	0	0.804317
Mul3SSR178	0.876033	0.181818	0.863483
Mul3SSR179	0.61157	0	0.55488
Mul3SSR180	0.760331	0	0.72618
Mul3SSR181	0	0	0
Mul3SSR183	0	0	0
Mul3SSR184	0.545455	0	0.504064
Mul3SSR185	0.805785	0.454545	0.779685
Mul3SSR187	0.549587	0.0909091	0.511876
Mul3SSR19	0.512397	0	0.444232
Mul3SSR190	0.822314	0.454545	0.808526
Mul3SSR191	0.561983	0	0.53439
Mul3SSR192	0.855372	0.636364	0.844947
Mul3SSR193	0.31405	0	0.291783
Mul3SSR197	0.731405	0.454545	0.703256
Mul3SSR199	0.446281	0	0.419643
Mul3SSR2	0.661157	0	0.586845
Mul3SSR20	0	0	0
Mul3SSR201	0.727273	0	0.696947
Mul3SSR202	0.429752	0	0.385493
Mul3SSR203	0.859504	0	0.845844
Mul3SSR205	0.665289	0.0909091	0.642058
Mul3SSR21	0.595041	0	0.526194
Mul3SSR214	0.512397	0	0.444232
Mul3SSR229	0.669421	0.181818	0.64888
Mul3SSR23	0.640496	0.545455	0.566858
Mul3SSR230	0.446281	0	0.419643
Mul3SSR24	0.743802	0	0.702411
Mul3SSR25	0.570248	0.181818	0.513028
Mul3SSR26	0.809917	1	0.78637
Mul3SSR28	0.677686	0	0.623181
Mul3SSR31	0.743802	0	0.695854
Mul3SSR33	0.512397	0.181818	0.444232
Mul3SSR34	0.61157	0	0.55488
Mul3SSR36	0.545455	0	0.504064
Mul3SSR4	0.789256	0.181818	0.763976
Mul3SSR41	0.64876	0.363636	0.585641
Mul3SSR43	0.760331	0.363636	0.723721
Mul3SSR44	0.615702	0.0909091	0.562146
Mul3SSR49	0.628099	0	0.580561
Mul3SSR50	0.396694	0	0.318011
Mul3SSR52	0.512397	0	0.444232
Mul3SSR53	0.743802	0	0.702411
Mul3SSR6	0.582645	0.363636	0.507573
Mul3SSR64	0.661157	0	0.635203
Mul3SSR65	0.561983	0	0.53439
Mul3SSR66	0.863636	0.181818	0.849216
Mul3SSR67	0.727273	0	0.696947
Mul3SSR7	0.657025	0.545455	0.62862
Mul3SSR70	0.913223	0.727273	0.907255
Mul3SSR71	0.842975	0	0.825353
Mul3SSR72	0.727273	0	0.696947
Mul3SSR73	0.661157	0	0.635203
Mul3SSR74	0.710744	0	0.672085
Mul3SSR75	0.561983	0	0.476197
Mul3SSR77	0.545455	0	0.504064
Mul3SSR80	0.909091	0.909091	0.902295
Mul3SSR9	0.743802	0.181818	0.702411
Mul3SSR91	0.917355	1	0.911618
Mul3SSR93	0.739669	0.272727	0.705527
Mul3SSR94	0	0	0
Mul3SSR95	0.900826	0.454545	0.892323
Mul3SSR97	0.165289	0	0.151629
Mul3SSR98	0.719008	0.363636	0.702718
Mul3SSR99	0.661157	0	0.635203
MulSSR15	0.768595	0.909091	0.738218
MulSSR20	0.793388	0	0.763063
MulSSR29	0.429752	0	0.385493
MulSSR39	0.714876	1	0.668696
MulSSR56	0.545455	0	0.504064
MulSSR66	0.607438	0.181818	0.547734
MulSSR69	0.764463	0.0909091	0.726274
MulSSR7	0.859504	0	0.843385
Mean	0.585986	0.188104	0.543079
Min	0	0	0
Maximum	0.933884	1	0.929906

## Sheet: Jack-ficus-Fig
Additional file 1: Marker-wise details of the gene diversity, heterzygosity and PIC values tested using three closely related species belonging to the family Moraceae.
Marker	GeneDiversity	Heterozygosity	PIC
M2SSR1	0.444444	0	0.345679
M2SSR102	0.444444	0	0.345679
M2SSR12	0	0	0
M2SSR121	0.444444	0	0.345679
M2SSR13a	0.444444	0	0.345679
M2SSR19a	0.722222	0.333333	0.671296
M2SSR20	0.722222	0.333333	0.671296
M2SSR21b	0	0	0
M2SSR5	0.444444	0	0.345679
M2SSR53	0.444444	0	0.345679
M2SSR65	0.444444	0	0.345679
M2SSR67	0.777778	0.666667	0.743827
M2SSR68	0.5	0.333333	0.449074
M2SSR93	0	0	0
M2SSR94b	0.444444	0	0.345679
MEST101	0.444444	0	0.345679
MEST109	0.666667	0	0.592593
MEST11	0.444444	0	0.345679
MEST115	0	0	0
MEST118	0	0	0
MEST122	0.5	0.333333	0.449074
MEST126	0.666667	0	0.592593
MEST13	0.444444	0	0.345679
MEST131	0.666667	0	0.592593
MEST132	0.666667	0	0.592593
MEST133	0	0	0
MEST134	0.444444	0	0.345679
MEST135	0.666667	0	0.592593
MEST136	0.666667	0	0.592593
MEST14	0	0	0
MEST18	0.444444	0	0.345679
MEST20	0.444444	0	0.345679
MEST24	0.666667	0	0.592593
MEST25	0.666667	0	0.592593
MEST26	0.444444	0	0.345679
MEST34	0.444444	0	0.345679
MEST36	0	0	0
MEST37	0.444444	0	0.345679
MEST4	0	0	0
MEST41	0.444444	0	0.345679
MEST42	0.444444	0	0.345679
MEST44	0.444444	0	0.345679
MEST46	0	0	0
MEST47	0.444444	0	0.345679
MEST48	0	0	0
MEST49	0.666667	0	0.592593
MEST51	0.444444	0	0.345679
MEST53	0.444444	0	0.345679
MEST56	0	0	0
MEST58	0.666667	0	0.592593
MEST59	0.444444	0	0.345679
MEST65	0	0	0
MEST67	0.444444	0	0.345679
MEST69	0.444444	0	0.345679
MEST70	0.444444	0	0.345679
MEST73	0.444444	0	0.345679
MEST77	0.666667	0	0.592593
MEST78	0	0	0
MEST79	0.444444	0	0.345679
MEST80	0.444444	0	0.345679
MEST83	0.444444	0	0.345679
MEST84	0.444444	0	0.345679
MEST85	0.5	0.333333	0.449074
MEST96	0.444444	0	0.345679
MEST99	0.444444	0	0.345679
MESTSSR123	0.444444	0	0.345679
Mul3SSR1	0.444444	0	0.345679
Mul3SSR101	0	0	0
Mul3SSR102	0.444444	0	0.345679
Mul3SSR103	0.666667	0	0.592593
Mul3SSR104	0.444444	0	0.345679
Mul3SSR105	0	0	0
Mul3SSR108	0.722222	0.333333	0.671296
Mul3SSR114	0.444444	0	0.345679
Mul3SSR116	0.444444	0	0.345679
Mul3SSR118	0.666667	0	0.592593
Mul3SSR122	0.666667	0	0.592593
Mul3SSR124	0	0	0
Mul3SSR125	0	0	0
Mul3SSR126	0.666667	0	0.592593
Mul3SSR127	0.666667	0	0.592593
Mul3SSR131	0.833333	1	0.810185
Mul3SSR135	0.5	0.333333	0.449074
Mul3SSR14	0.444444	0	0.345679
Mul3SSR141	0.444444	0	0.345679
Mul3SSR142	0	0	0
Mul3SSR143	0.444444	0	0.345679
Mul3SSR144	0.666667	0	0.592593
Mul3SSR145	0.444444	0	0.345679
Mul3SSR146	0.444444	0	0.345679
Mul3SSR148	0.722222	0.333333	0.671296
Mul3SSR149	0.444444	0	0.345679
Mul3SSR150	0.722222	0.666667	0.671296
Mul3SSR151	0.722222	0.333333	0.671296
Mul3SSR152	0	0	0
Mul3SSR153	0	0	0
Mul3SSR155	0.444444	0	0.345679
Mul3SSR156	0.666667	0	0.592593
Mul3SSR159	0	0	0
Mul3SSR16	0.666667	0	0.592593
Mul3SSR160	0.5	0.333333	0.449074
Mul3SSR161	0	0	0
Mul3SSR163	0.5	0.333333	0.449074
Mul3SSR164	0.444444	0	0.345679
Mul3SSR166	0.666667	0	0.592593
Mul3SSR167	0	0	0
Mul3SSR168	0.722222	0.333333	0.671296
Mul3SSR169	0	0	0
Mul3SSR17	0.666667	0	0.592593
Mul3SSR170	0.444444	0	0.345679
Mul3SSR171	0	0	0
Mul3SSR172	0.666667	0	0.592593
Mul3SSR173	0.666667	0	0.592593
Mul3SSR174	0.722222	0.333333	0.671296
Mul3SSR175	0	0	0
Mul3SSR177	0.5	0.333333	0.449074
Mul3SSR178	0.666667	0	0.592593
Mul3SSR179	0	0	0
Mul3SSR180	0.444444	0	0.345679
Mul3SSR181	0.444444	0	0.345679
Mul3SSR183	0.666667	0	0.592593
Mul3SSR184	0	0	0
Mul3SSR185	0.444444	0	0.345679
Mul3SSR187	0	0	0
Mul3SSR19	0	0	0
Mul3SSR190	0.722222	0.666667	0.671296
Mul3SSR191	0	0	0
Mul3SSR192	0.444444	0	0.345679
Mul3SSR193	0.444444	0	0.345679
Mul3SSR197	0.444444	0	0.345679
Mul3SSR199	0.444444	0	0.345679
Mul3SSR2	0.444444	0	0.345679
Mul3SSR20	0.444444	0	0.345679
Mul3SSR201	0.666667	0	0.592593
Mul3SSR202	0	0	0
Mul3SSR203	0	0	0
Mul3SSR205	0.444444	0	0.345679
Mul3SSR21	0.666667	0	0.592593
Mul3SSR214	0	0	0
Mul3SSR229	0.444444	0	0.345679
Mul3SSR23	0.444444	0	0.345679
Mul3SSR230	0	0	0
Mul3SSR24	0.444444	0	0.345679
Mul3SSR25	0.444444	0	0.345679
Mul3SSR26	0.666667	0	0.592593
Mul3SSR28	0.444444	0	0.345679
Mul3SSR31	0.444444	0	0.345679
Mul3SSR33	0.666667	0	0.592593
Mul3SSR34	0	0	0
Mul3SSR36	0	0	0
Mul3SSR4	0	0	0
Mul3SSR41	0.444444	0	0.345679
Mul3SSR43	0.444444	0	0.345679
Mul3SSR44	0	0	0
Mul3SSR49	0.666667	0	0.592593
Mul3SSR50	0.666667	0	0.592593
Mul3SSR52	0	0	0
Mul3SSR53	0.444444	0	0.345679
Mul3SSR6	0.444444	0	0.345679
Mul3SSR64	0.666667	0	0.592593
Mul3SSR65	0.666667	0	0.592593
Mul3SSR66	0.444444	0	0.345679
Mul3SSR67	0.666667	0	0.592593
Mul3SSR7	0	0	0
Mul3SSR70	0	0	0
Mul3SSR71	0.611111	0.333333	0.535494
Mul3SSR72	0	0	0
Mul3SSR73	0	0	0
Mul3SSR74	0.666667	0	0.592593
Mul3SSR75	0.666667	0	0.592593
Mul3SSR77	0.444444	0	0.345679
Mul3SSR80	0.777778	0.666667	0.743827
Mul3SSR9	0.444444	0	0.345679
Mul3SSR91	0.666667	0	0.592593
Mul3SSR93	0.444444	0	0.345679
Mul3SSR94	0.666667	0	0.592593
Mul3SSR95	0.666667	0	0.592593
Mul3SSR97	0.5	0.333333	0.449074
Mul3SSR98	0	0	0
Mul3SSR99	0.666667	0	0.592593
MulSSR15	0.444444	0	0.345679
MulSSR20	0.666667	0.666667	0.592593
MulSSR29	0.444444	0	0.345679
MulSSR39	0.444444	0	0.345679
MulSSR56	0.444444	0	0.345679
MulSSR66	0.666667	0	0.592593
MulSSR69	0.444444	0	0.345679
MulSSR7	0.722222	0.333333	0.671296
Mean	0.408983	0.0531915	0.345695
Min	0	0	0
Maximum	0.833333	1	0.810185

## Sheet: 14species &genotypes
Additional file 1: Marker-wise details of the gene diversity, heterzygosity and PIC values tested using mulberry species, genotypes and other related species.
Marker	GeneDiversity	Heterozygosity	PIC
M2SSR1	0.0798611	0.0833333	0.0766722
M2SSR102	0.571429	0.285714	0.501458
M2SSR12	0.297521	0	0.253261
M2SSR121	0.673554	0.363636	0.620065
M2SSR13a	0.446281	0	0.419643
M2SSR19a	0.523669	0.384615	0.480984
M2SSR20	0.674556	0.307692	0.615603
M2SSR21b	0.565	0.1	0.482388
M2SSR5	0.642361	0.416667	0.602569
M2SSR53	0.18	0	0.1638
M2SSR65	0.612245	0.714286	0.529779
M2SSR67	0.763889	0.833333	0.731698
M2SSR68	0.765625	0.875	0.733215
M2SSR93	0.693878	0.5	0.649892
M2SSR94b	0.584184	0.214286	0.497732
MEST101	0.710744	0	0.672085
MEST109	0.619898	0.0714286	0.564501
MEST11	0.405	0.1	0.367988
MEST115	0.197531	0	0.178022
MEST118	0.611111	0.333333	0.535494
MEST122	0.225694	0.0833333	0.212378
MEST126	0.766272	0.384615	0.728769
MEST13	0.494083	0.230769	0.426189
MEST131	0.819527	0.0769231	0.797989
MEST132	0.769231	0	0.74087
MEST133	0.277778	0	0.239198
MEST134	0.260355	0	0.226463
MEST135	0.568047	0	0.472252
MEST136	0.692308	0.153846	0.66161
MEST14	0.408163	0	0.324865
MEST18	0.402778	0	0.363329
MEST20	0.277778	0	0.239198
MEST24	0.33432	0.0769231	0.316844
MEST25	0.757396	0	0.723924
MEST26	0.5	0	0.375
MEST34	0.9	0.8	0.89145
MEST36	0.493827	0	0.371895
MEST37	0.5	0	0.375
MEST4	0.444444	0	0.345679
MEST41	0.357143	0.142857	0.325437
MEST42	0.839286	0.214286	0.818796
MEST44	0.625	0	0.559317
MEST46	0.698347	0.0909091	0.643629
MEST47	0.642857	0.714286	0.584913
MEST48	0.64876	0.454545	0.593838
MEST49	0.62426	0.769231	0.572472
MEST51	0.680556	0	0.621817
MEST53	0.612245	0	0.529779
MEST56	0.493827	0	0.437738
MEST58	0.743802	0	0.721262
MEST59	0.489796	0	0.369846
MEST65	0.834711	0.909091	0.814852
MEST67	0.602041	0	0.522855
MEST69	0.540816	0	0.501614
MEST70	0.375	0	0.304688
MEST73	0.655612	0.214286	0.594593
MEST77	0.469388	0	0.448251
MEST78	0.438776	0	0.386245
MEST79	0.444444	0	0.345679
MEST80	0.753472	0.0833333	0.717249
MEST83	0.632231	0.818182	0.569864
MEST84	0.805556	0.666667	0.781829
MEST85	0.77551	0.785714	0.745763
MEST96	0.53125	0	0.468262
MEST99	0.165289	0	0.151629
MESTSSR123	0.56	0	0.4992
Mul3SSR1	0.569444	0.166667	0.476755
Mul3SSR101	0.244898	0	0.21491
Mul3SSR102	0.454545	0.181818	0.436872
Mul3SSR103	0.816327	0	0.799459
Mul3SSR104	0.375	0.5	0.304688
Mul3SSR105	0.92	0.9	0.914475
Mul3SSR108	0.892361	0.416667	0.883168
Mul3SSR114	0.71875	0.416667	0.702311
Mul3SSR116	0.765306	0	0.744534
Mul3SSR118	0.255102	0	0.240056
Mul3SSR122	0.911243	0	0.90431
Mul3SSR124	0.84	0	0.8232
Mul3SSR125	0.561983	0	0.53439
Mul3SSR126	0.765	0.1	0.737287
Mul3SSR127	0.561224	0	0.539619
Mul3SSR131	0.946429	0.785714	0.943822
Mul3SSR135	0.556122	0.857143	0.465281
Mul3SSR14	0.836806	0.0833333	0.816931
Mul3SSR141	0.15625	0.166667	0.150409
Mul3SSR142	0.375	0	0.304688
Mul3SSR143	0.142012	0.153846	0.131928
Mul3SSR144	0.52071	0	0.443402
Mul3SSR145	0.485	0.1	0.460087
Mul3SSR146	0.40625	0	0.370605
Mul3SSR148	0.683432	0.307692	0.6674
Mul3SSR149	0.661157	0	0.635203
Mul3SSR150	0.642012	0.538462	0.585392
Mul3SSR151	0.884615	0.0769231	0.874597
Mul3SSR152	0.322314	0.272727	0.311198
Mul3SSR153	0.666667	0	0.592593
Mul3SSR155	0.592593	0	0.504801
Mul3SSR156	0.875	0	0.861328
Mul3SSR159	0.197531	0	0.178022
Mul3SSR16	0.795858	0.0769231	0.776597
Mul3SSR160	0.790816	0.785714	0.765052
Mul3SSR161	0.318182	0.363636	0.301508
Mul3SSR163	0.413194	0.166667	0.385555
Mul3SSR164	0.727273	0	0.696947
Mul3SSR166	0.272189	0	0.255173
Mul3SSR167	0.293367	0.357143	0.250335
Mul3SSR168	0.81405	0.0909091	0.797376
Mul3SSR169	0.58642	0.222222	0.555308
Mul3SSR17	0.698225	0.307692	0.670468
Mul3SSR170	0.888889	0	0.877915
Mul3SSR171	0.367347	0	0.348292
Mul3SSR172	0.714286	0	0.673157
Mul3SSR173	0.142012	0	0.131928
Mul3SSR174	0.716837	0.0714286	0.699315
Mul3SSR175	0.78	0.5	0.75825
Mul3SSR177	0.845679	0.111111	0.82737
Mul3SSR178	0.87574	0.153846	0.864054
Mul3SSR179	0.40625	0	0.370605
Mul3SSR180	0.710744	0	0.66225
Mul3SSR181	0.132653	0	0.123855
Mul3SSR183	0.255102	0	0.240056
Mul3SSR184	0.291667	0	0.27228
Mul3SSR185	0.755	0.5	0.718387
Mul3SSR187	0.376543	0.111111	0.353967
Mul3SSR19	0.512397	0	0.444232
Mul3SSR190	0.791667	0.583333	0.778573
Mul3SSR191	0.75	0	0.703125
Mul3SSR192	0.847107	0.636364	0.834497
Mul3SSR193	0.272189	0	0.255173
Mul3SSR197	0.64876	0.454545	0.615148
Mul3SSR199	0.527778	0	0.502508
Mul3SSR2	0.708333	0	0.65191
Mul3SSR20	0.152778	0	0.141107
Mul3SSR201	0.806122	0	0.785766
Mul3SSR202	0.32	0	0.2688
Mul3SSR203	0.859504	0	0.845844
Mul3SSR205	0.711806	0.0833333	0.691497
Mul3SSR21	0.61157	0	0.55488
Mul3SSR214	0.375	0	0.304688
Mul3SSR229	0.534722	0.166667	0.515878
Mul3SSR23	0.727041	0.428571	0.677032
Mul3SSR230	0.446281	0	0.419643
Mul3SSR24	0.77551	0	0.744377
Mul3SSR25	0.69898	0.142857	0.657988
Mul3SSR26	0.846154	0.846154	0.829146
Mul3SSR28	0.617284	0	0.568816
Mul3SSR31	0.727273	0	0.678096
Mul3SSR33	0.556213	0.153846	0.505585
Mul3SSR34	0.56	0	0.4992
Mul3SSR36	0.583333	0	0.529514
Mul3SSR4	0.734568	0.222222	0.704371
Mul3SSR41	0.757653	0.285714	0.722326
Mul3SSR43	0.710059	0.307692	0.65796
Mul3SSR44	0.414062	0.125	0.387421
Mul3SSR49	0.627219	0	0.57575
Mul3SSR50	0.556213	0	0.505585
Mul3SSR52	0.512397	0	0.444232
Mul3SSR53	0.716049	0	0.677336
Mul3SSR6	0.655612	0.285714	0.603964
Mul3SSR64	0.674556	0	0.652918
Mul3SSR65	0.674556	0	0.652918
Mul3SSR66	0.863636	0.181818	0.849216
Mul3SSR67	0.78125	0	0.754395
Mul3SSR7	0.657025	0.545455	0.62862
Mul3SSR70	0.913223	0.727273	0.907255
Mul3SSR71	0.885204	0.0714286	0.874867
Mul3SSR72	0.641975	0	0.609663
Mul3SSR73	0.6	0	0.57
Mul3SSR74	0.734694	0	0.700646
Mul3SSR75	0.674556	0	0.623087
Mul3SSR77	0.48	0	0.45
Mul3SSR80	0.913265	0.857143	0.907083
Mul3SSR9	0.777778	0.166667	0.745563
Mul3SSR91	0.928571	0.785714	0.924068
Mul3SSR93	0.711806	0.25	0.676848
Mul3SSR94	0.255102	0	0.240056
Mul3SSR95	0.91716	0.384615	0.91105
Mul3SSR97	0.257653	0.0714286	0.246378
Mul3SSR98	0.719008	0.363636	0.702718
Mul3SSR99	0.745562	0	0.726445
MulSSR15	0.715976	0.769231	0.683598
MulSSR20	0.82	0.2	0.7978
MulSSR29	0.513889	0	0.475984
MulSSR39	0.772189	0.846154	0.738853
MulSSR56	0.55102	0	0.520721
MulSSR66	0.595	0.2	0.561288
MulSSR69	0.797521	0.0909091	0.76944
MulSSR7	0.878698	0.0769231	0.866159
Mean	0.596927	0.183012	0.559152
Min	0.0798611	0	0.0766722
Maximum	0.946429	0.909091	0.943822
